# Supplementary material for: A global reference database of crowdsourced cropland data collected using the Geo-Wiki platform
Source: Sci Data. 2017 Sep 26;4:170136. doi: 10.1038/sdata.2017.136 (PMC5613736; doi:10.1038/sdata.2017.136)
Supplement: Supplementary file 1 [file sdata2017136-isa1.zip]

Archive with 3 entries (3 files):
- i_Investigation.txt
- s_study_Laso_Bayas.txt
- a_assay_Laso_Bayas.txt
