# Supplementary material for: A global reference database of crowdsourced cropland data collected using the Geo-Wiki platform
Source: Sci Data. 2017 Sep 26;4:170136. doi: 10.1038/sdata.2017.136 (PMC5613736; doi:10.1038/sdata.2017.136)
Supplement: Supplementary file 1 [file sdata2017136-isa1.zip › i_Investigation.txt]

# Investigation File generated for Scientific Data with Investigation File Authoring Tool version 0.1.0 on 29/08/2017 - This metadata file is CC0
ONTOLOGY SOURCE REFERENCE
Term Source Name	ENVO	ERO	OBI	BAO
Term Source File	http://data.bioontology.org/ontologies/ENVO	http://data.bioontology.org/ontologies/ERO	http://data.bioontology.org/ontologies/OBI	http://data.bioontology.org/ontologies/BAO
Term Source Version		2013-08-02	2014-08-18	2.0
Term Source Description	Environment Ontology	Eagle-I Research Resource Ontology	Ontology for Biomedical Investigations	BioAssay Ontology
INVESTIGATION
Investigation Identifier
Investigation Title
Investigation Description
Investigation Submission Date
Investigation Public Release Date
INVESTIGATION PUBLICATIONS
Investigation PubMed ID
Investigation Publication DOI
Investigation Publication Author List
Investigation Publication Title
Investigation Publication Status
Investigation Publication Status Term Accession Number
Investigation Publication Status Term Source REF
INVESTIGATION CONTACTS
Investigation Person Last Name
Investigation Person Mid Initials
Investigation Person First Name
Investigation Person Address
Investigation Person Phone
Investigation Person Fax
Investigation Person Email
Investigation Person Affiliation
Investigation Person Roles
Investigation Person Roles Term Accession Number
Investigation Person Roles Term Source REF
STUDY
Study Identifier	10.1038/sdata.2017.136
Study Title	A global reference database of crowdsourced cropland data collected using the Geo-Wiki platform
Study Submission Date	18/04/2017
Study Public Release Date	26/09/2017
Study Description	http://www.nature.com/articles/sdata2017136#abstract
Study File Name	s_study_Laso_Bayas.txt
Comment[Subject Keywords]	//;/;//;/
Comment[Manuscript Licence]	CC BY-4.0
Comment[Experimental Metadata Licence]	CC0
Comment[Supplementary Information File Name]	
Comment[Supplementary Information File Type]	x-zip-compressed
Comment[Supplementary Information File URL]	http://www.nature.com/articles/sdata2017136#supplementary-information
Comment[Data Repository]	PANGAEA
Comment[Data Record Accession]	doi:10.1594/PANGAEA.873912
Comment[Data Record URI]	https://doi.pangaea.de/10.1594/PANGAEA.873912
STUDY DESIGN DESCRIPTORS
Study Design Type	database creation objective	image analysis objective	citizen science design
Study Design Type Term Accession Number	http://www.ebi.ac.uk/efo/swo/SWO_0000509	ERO:0100099	""
Study Design Type Term Source REF	ERO	ERO	""
STUDY PUBLICATIONS
Study PubMed ID	""	""
Study Publication DOI	doi:10.1111/gcb.12838	doi:10.3390/rs8070545
Study Publication Author List	""	""
Study Publication Title	""	""
Study Publication Status	published	published
Study Publication Status Term Accession Number		
Study Publication Status Term Source REF		
STUDY FACTORS
Study Factor Name
Study Factor Type
Study Factor Type Term Accession Number
Study Factor Type Term Source REF
STUDY ASSAYS
Study Assay Measurement Type	land cover
Study Assay Measurement Type Term Accession Number	""
Study Assay Measurement Type Term Source REF	""
Study Assay Technology Type	image analysis
Study Assay Technology Type Term Accession Number	ERO:0000220
Study Assay Technology Type Term Source REF	ERO
Study Assay Technology Platform	""
Study Assay File Name	a_assay_Laso_Bayas.txt
STUDY PROTOCOLS
Study Protocol Name	Cropland definition	Sampling design	Data collection using Geo-Wiki	Quality control measures
Study Protocol Type	selection	protocol	image analysis method	quality control
Study Protocol Type Term Accession Number	OBI:0001928	OBI:0000272	BAO:0040001	ERO:0001219
Study Protocol Type Term Source REF	OBI	OBI	BAO	ERO
Study Protocol Description				
Study Protocol URI	""	""	""	""
Study Protocol Version				
Study Protocol Parameters Name	""	""	""	""
Study Protocol Parameters Name Term Accession Number	""	""	""	""
Study Protocol Parameters Name Term Source REF	""	""	""	""
Study Protocol Components Name	""	""	""	""
Study Protocol Components Type	""	""	""	""
Study Protocol Components Type Term Accession Number	""	""	""	""
Study Protocol Components Type Term Source REF	""	""	""	""
STUDY CONTACTS
Study Person Last Name	Laso Bayas	Lesiv	Waldner	Schucknecht	Duerauer	See	Fritz	Fraisl	Moorthy	McCallum	Perger	Danylo	Defourny	Gallego	Gilliams	Akhtar	Baishya	Baruah	Bungnamei	Campos	Changkakati	Cipriani	Das	Das	Das	Davis	Hazarika	Johnson	Malek	Molinari	Panging	Pawe	Pérez-Hoyos	Sahariah	Sahariah	Saikia	Saikia	Schlesinger	Seidacaru	Singha	Wilson
Study Person First Name	Juan Carlos	Myroslava	François	Anne	Martina	Linda	Steffen	Dilek	Inian	Ian	Christoph	Olha	Pierre	Javier	Sven	Ibrar ul Hassan	Swarup Jyoti	Mrinal	Khangsembou	Alfredo	Trishna	Anna	Krishna	Keemee	Inamani	Kyle Frankel	Purabi	Brian Alan	Ziga	Monia Elisa	Kripal	Chandra Kant	Ana	Parag Kumar	Dhrubajyoti	Anup	Meghna	Peter	Elena	Kuleswar	John W
Study Person Mid Initials																																									
Study Person Email	lasobaya@iiasa.ac.at	""	""	""	""	""	""	""	""	""	""	""	""	""	""	""	""	""	""	""	""	""	""	""	""	""	""	""	""	""	""	""	""	""	""	""	""	""	""	""	""
Study Person Phone																																									
Study Person Fax																																									
Study Person Address																																									
Study Person Affiliation	International Institute for Applied Systems Analysis (IIASA), Laxenburg, Austria	International Institute for Applied Systems Analysis (IIASA), Laxenburg, Austria	Université catholique de Louvain (UCL)—Earth and Life Institute, Louvain-la-Neuve, Belgium	European Commission—Joint Research Centre (JRC), Ispra, Italy	International Institute for Applied Systems Analysis (IIASA), Laxenburg, Austria	International Institute for Applied Systems Analysis (IIASA), Laxenburg, Austria	International Institute for Applied Systems Analysis (IIASA), Laxenburg, Austria	International Institute for Applied Systems Analysis (IIASA), Laxenburg, Austria	International Institute for Applied Systems Analysis (IIASA), Laxenburg, Austria	International Institute for Applied Systems Analysis (IIASA), Laxenburg, Austria	International Institute for Applied Systems Analysis (IIASA), Laxenburg, Austria	International Institute for Applied Systems Analysis (IIASA), Laxenburg, Austria	Université catholique de Louvain (UCL)—Earth and Life Institute, Louvain-la-Neuve, Belgium	European Commission—Joint Research Centre (JRC), Ispra, Italy	Vlaamse Instelling voor Technologisch Onderzoek (VITO), Mol, Belgium	COMSATS Institute of Information Technology, Islamabad, Pakistan	Gauhati University, Guwahati, India	Gauhati University, Guwahati, India	Gauhati University, Guwahati, India	Taguay, Córdoba, Argentina	Gauhati University, Guwahati, India	Dipartimento di Scienze Chimiche e Geologiche, University of Modena and Reggio Emilia, Modena, Italy	Gauhati University, Guwahati, India	Gauhati University, Guwahati, India	Gauhati University, Guwahati, India	The Earth Institute, Columbia University, New York, USA	Gauhati University, Guwahati, India	Institute for Global Environmental Strategies, Kamiyamaguchi, Hayama, Japan	Vrije Universiteit, Amsterdam, Netherlands	Politecnico di Milano, Milano, Italy	Gauhati University, Guwahati, India	Gauhati University, Guwahati, India	European Commission—Joint Research Centre (JRC), Ispra, Italy	B.Borooah College, Guwahati, 781007 India	Gauhati University, Guwahati, India	Gauhati University, Guwahati, India	Don Bosco College of Engineering and Technology, Guwahati, India	The Tropical Agriculture Research and Higher Education Center (CATIE), Turrialba, Costa Rica	TomTom, Amsterdam, Netherlands	Gauhati University, Guwahati, India	Department of Zoology and Entomology, University of Pretoria, Pretoria, South Africa
Study Person Roles																																									
Study Person Roles Term Accession Number																																									
Study Person Roles Term Source REF																																									
Comment[Study Person ORCID]	0000-0003-2844-3842																															0000-0001-7926-5367						0000-0002-4861-5202			
Comment[Funder]																																									
Comment[FundRef ID]																																									
Comment[Funder Term Source REF]																																									
Comment[Grant Identifier]																																									
