# Supplementary material for: A global reference database of crowdsourced cropland data collected using the Geo-Wiki platform
Source: Sci Data. 2017 Sep 26;4:170136. doi: 10.1038/sdata.2017.136 (PMC5613736; doi:10.1038/sdata.2017.136)
Supplement: Supplementary file 1 [file sdata2017136-isa1.zip › s_study_Laso_Bayas.txt]

Source Name	Characteristics[geographical location]	Term Source REF	Term Accession Number	Characteristics[environment type]	Term Source REF	Term Accession Number	Protocol REF	Protocol REF	Sample Name
Geo-Wiki interface	Earth			area of cropland	ENVO	ENVO:01000892	Cropland definition	Sampling design	identified cropland
