# Supplementary material for: A global reference database of crowdsourced cropland data collected using the Geo-Wiki platform
Source: Sci Data. 2017 Sep 26;4:170136. doi: 10.1038/sdata.2017.136 (PMC5613736; doi:10.1038/sdata.2017.136)
Supplement: Supplementary file 1 [file sdata2017136-isa1.zip › a_assay_Laso_Bayas.txt]

Sample Name	Protocol REF	Assay Name	Raw Data File	Comment[Data Repository]	Comment[Data Record Accession]	Comment[Data Record URI]	Protocol REF	Derived Data File	Comment[Data Repository]	Comment[Data Record Accession]	Comment[Data Record URI]	Protocol REF	Derived Data File	Comment[Data Repository]	Comment[Data Record Accession]	Comment[Data Record URI]
identified cropland	Data collection using Geo-Wiki	campaign participants	crop_all.txt	PANGAEA	doi:10.1594/PANGAEA.873912	https://doi.pangaea.de/10.1594/PANGAEA.873912	Quality control measures	crop_con.txt	PANGAEA	doi:10.1594/PANGAEA.873912	https://doi.pangaea.de/10.1594/PANGAEA.873912	Quality control measures	crop_exp.txt	PANGAEA	doi:10.1594/PANGAEA.873912	https://doi.pangaea.de/10.1594/PANGAEA.873912
